# Supplementary material for: ICGEC: a comparative method for measuring epigenetic conservation of genes via the integrated signal from multiple histone modifications between cell types
Source: BMC Genomics. 2020 May 12;21:356. doi: 10.1186/s12864-020-6771-1 (PMC7216622; doi:10.1186/s12864-020-6771-1)
Supplement: Supplementary file 2 — Additional file 2: Table S1. The download links to the histone modification data used in this study. Table S2. The download links to the RNA sequencing data used in this study. [file 12864_2020_6771_MOESM2_ESM.xlsx]

## Sheet: Table S1
Table S1. The download links to the histone modification data used in this study
Cell lines	Histone marks	Links
H1	H2AK5ac	https://egg2.wustl.edu/roadmap/data/byFileType/peaks/consolidated/broadPeak/E003-H2AK5ac.broadPeak.gz
	H2BK120ac	https://egg2.wustl.edu/roadmap/data/byFileType/peaks/consolidated/broadPeak/E003-H2BK120ac.broadPeak.gz
	H2BK5ac	https://egg2.wustl.edu/roadmap/data/byFileType/peaks/consolidated/broadPeak/E003-H2BK5ac.broadPeak.gz
	H3K18ac	https://egg2.wustl.edu/roadmap/data/byFileType/peaks/consolidated/broadPeak/E003-H3K18ac.broadPeak.gz
	H3K23ac	https://egg2.wustl.edu/roadmap/data/byFileType/peaks/consolidated/broadPeak/E003-H3K23ac.broadPeak.gz
	H3K27ac	https://egg2.wustl.edu/roadmap/data/byFileType/peaks/consolidated/broadPeak/E003-H3K27ac.broadPeak.gz
	H3K27me3	https://egg2.wustl.edu/roadmap/data/byFileType/peaks/consolidated/broadPeak/E003-H3K27me3.broadPeak.gz
	H3K36me3	https://egg2.wustl.edu/roadmap/data/byFileType/peaks/consolidated/broadPeak/E003-H3K36me3.broadPeak.gz
	H3K4ac	https://egg2.wustl.edu/roadmap/data/byFileType/peaks/consolidated/broadPeak/E003-H3K4ac.broadPeak.gz
	H3K4me1	https://egg2.wustl.edu/roadmap/data/byFileType/peaks/consolidated/broadPeak/E003-H3K4me1.broadPeak.gz
	H3K4me2	https://egg2.wustl.edu/roadmap/data/byFileType/peaks/consolidated/broadPeak/E003-H3K4me2.broadPeak.gz
	H3K4me3	https://egg2.wustl.edu/roadmap/data/byFileType/peaks/consolidated/broadPeak/E003-H3K4me3.broadPeak.gz
	H3K79me1	https://egg2.wustl.edu/roadmap/data/byFileType/peaks/consolidated/broadPeak/E003-H3K79me1.broadPeak.gz
	H3K9ac	https://egg2.wustl.edu/roadmap/data/byFileType/peaks/consolidated/broadPeak/E003-H3K9ac.broadPeak.gz
	H3K9me3	https://egg2.wustl.edu/roadmap/data/byFileType/peaks/consolidated/broadPeak/E003-H3K9me3.broadPeak.gz
	H4K8ac	https://egg2.wustl.edu/roadmap/data/byFileType/peaks/consolidated/broadPeak/E003-H4K8ac.broadPeak.gz
ME	H2AK5ac	https://egg2.wustl.edu/roadmap/data/byFileType/peaks/consolidated/broadPeak/E004-H2AK5ac.broadPeak.gz
	H2BK120ac	https://egg2.wustl.edu/roadmap/data/byFileType/peaks/consolidated/broadPeak/E004-H2BK120ac.broadPeak.gz
	H2BK5ac	https://egg2.wustl.edu/roadmap/data/byFileType/peaks/consolidated/broadPeak/E004-H2BK5ac.broadPeak.gz
	H3K18ac	https://egg2.wustl.edu/roadmap/data/byFileType/peaks/consolidated/broadPeak/E004-H3K18ac.broadPeak.gz
	H3K23ac	https://egg2.wustl.edu/roadmap/data/byFileType/peaks/consolidated/broadPeak/E004-H3K23ac.broadPeak.gz
	H3K27ac	https://egg2.wustl.edu/roadmap/data/byFileType/peaks/consolidated/broadPeak/E004-H3K27ac.broadPeak.gz
	H3K27me3	https://egg2.wustl.edu/roadmap/data/byFileType/peaks/consolidated/broadPeak/E004-H3K27me3.broadPeak.gz
	H3K36me3	https://egg2.wustl.edu/roadmap/data/byFileType/peaks/consolidated/broadPeak/E004-H3K36me3.broadPeak.gz
	H3K4ac	https://egg2.wustl.edu/roadmap/data/byFileType/peaks/consolidated/broadPeak/E004-H3K4ac.broadPeak.gz
	H3K4me1	https://egg2.wustl.edu/roadmap/data/byFileType/peaks/consolidated/broadPeak/E004-H3K4me1.broadPeak.gz
	H3K4me2	https://egg2.wustl.edu/roadmap/data/byFileType/peaks/consolidated/broadPeak/E004-H3K4me2.broadPeak.gz
	H3K4me3	https://egg2.wustl.edu/roadmap/data/byFileType/peaks/consolidated/broadPeak/E004-H3K4me3.broadPeak.gz
	H3K79me1	https://egg2.wustl.edu/roadmap/data/byFileType/peaks/consolidated/broadPeak/E004-H3K79me1.broadPeak.gz
	H3K9ac	https://egg2.wustl.edu/roadmap/data/byFileType/peaks/consolidated/broadPeak/E004-H3K9ac.broadPeak.gz
	H3K9me3	https://egg2.wustl.edu/roadmap/data/byFileType/peaks/consolidated/broadPeak/E004-H3K9me3.broadPeak.gz
	H4K8ac	https://egg2.wustl.edu/roadmap/data/byFileType/peaks/consolidated/broadPeak/E004-H4K8ac.broadPeak.gz
TBL	H2AK5ac	https://egg2.wustl.edu/roadmap/data/byFileType/peaks/consolidated/broadPeak/E005-H2AK5ac.broadPeak.gz
	H2BK120ac	https://egg2.wustl.edu/roadmap/data/byFileType/peaks/consolidated/broadPeak/E005-H2BK120ac.broadPeak.gz
	H2BK5ac	https://egg2.wustl.edu/roadmap/data/byFileType/peaks/consolidated/broadPeak/E005-H2BK5ac.broadPeak.gz
	H3K18ac	https://egg2.wustl.edu/roadmap/data/byFileType/peaks/consolidated/broadPeak/E005-H3K18ac.broadPeak.gz
	H3K23ac	https://egg2.wustl.edu/roadmap/data/byFileType/peaks/consolidated/broadPeak/E005-H3K23ac.broadPeak.gz
	H3K27ac	https://egg2.wustl.edu/roadmap/data/byFileType/peaks/consolidated/broadPeak/E005-H3K27ac.broadPeak.gz
	H3K27me3	https://egg2.wustl.edu/roadmap/data/byFileType/peaks/consolidated/broadPeak/E005-H3K27me3.broadPeak.gz
	H3K36me3	https://egg2.wustl.edu/roadmap/data/byFileType/peaks/consolidated/broadPeak/E005-H3K36me3.broadPeak.gz
	H3K4ac	https://egg2.wustl.edu/roadmap/data/byFileType/peaks/consolidated/broadPeak/E005-H3K4ac.broadPeak.gz
	H3K4me1	https://egg2.wustl.edu/roadmap/data/byFileType/peaks/consolidated/broadPeak/E005-H3K4me1.broadPeak.gz
	H3K4me2	https://egg2.wustl.edu/roadmap/data/byFileType/peaks/consolidated/broadPeak/E005-H3K4me2.broadPeak.gz
	H3K4me3	https://egg2.wustl.edu/roadmap/data/byFileType/peaks/consolidated/broadPeak/E005-H3K4me3.broadPeak.gz
	H3K79me1	https://egg2.wustl.edu/roadmap/data/byFileType/peaks/consolidated/broadPeak/E005-H3K79me1.broadPeak.gz
	H3K9ac	https://egg2.wustl.edu/roadmap/data/byFileType/peaks/consolidated/broadPeak/E005-H3K9ac.broadPeak.gz
	H3K9me3	https://egg2.wustl.edu/roadmap/data/byFileType/peaks/consolidated/broadPeak/E005-H3K9me3.broadPeak.gz
	H4K8ac	https://egg2.wustl.edu/roadmap/data/byFileType/peaks/consolidated/broadPeak/E005-H4K8ac.broadPeak.gz
MSC	H2AK5ac	https://egg2.wustl.edu/roadmap/data/byFileType/peaks/consolidated/broadPeak/E006-H2AK5ac.broadPeak.gz
	H2BK120ac	https://egg2.wustl.edu/roadmap/data/byFileType/peaks/consolidated/broadPeak/E006-H2BK120ac.broadPeak.gz
	H2BK5ac	https://egg2.wustl.edu/roadmap/data/byFileType/peaks/consolidated/broadPeak/E006-H2BK5ac.broadPeak.gz
	H3K18ac	https://egg2.wustl.edu/roadmap/data/byFileType/peaks/consolidated/broadPeak/E006-H3K18ac.broadPeak.gz
	H3K23ac	https://egg2.wustl.edu/roadmap/data/byFileType/peaks/consolidated/broadPeak/E006-H3K23ac.broadPeak.gz
	H3K27ac	https://egg2.wustl.edu/roadmap/data/byFileType/peaks/consolidated/broadPeak/E006-H3K27ac.broadPeak.gz
	H3K27me3	https://egg2.wustl.edu/roadmap/data/byFileType/peaks/consolidated/broadPeak/E006-H3K27me3.broadPeak.gz
	H3K36me3	https://egg2.wustl.edu/roadmap/data/byFileType/peaks/consolidated/broadPeak/E006-H3K36me3.broadPeak.gz
	H3K4ac	https://egg2.wustl.edu/roadmap/data/byFileType/peaks/consolidated/broadPeak/E006-H3K4ac.broadPeak.gz
	H3K4me1	https://egg2.wustl.edu/roadmap/data/byFileType/peaks/consolidated/broadPeak/E006-H3K4me1.broadPeak.gz
	H3K4me2	https://egg2.wustl.edu/roadmap/data/byFileType/peaks/consolidated/broadPeak/E006-H3K4me2.broadPeak.gz
	H3K4me3	https://egg2.wustl.edu/roadmap/data/byFileType/peaks/consolidated/broadPeak/E006-H3K4me3.broadPeak.gz
	H3K79me1	https://egg2.wustl.edu/roadmap/data/byFileType/peaks/consolidated/broadPeak/E006-H3K79me1.broadPeak.gz
	H3K9ac	https://egg2.wustl.edu/roadmap/data/byFileType/peaks/consolidated/broadPeak/E006-H3K9ac.broadPeak.gz
	H3K9me3	https://egg2.wustl.edu/roadmap/data/byFileType/peaks/consolidated/broadPeak/E006-H3K9me3.broadPeak.gz
	H4K8ac	https://egg2.wustl.edu/roadmap/data/byFileType/peaks/consolidated/broadPeak/E006-H4K8ac.broadPeak.gz
NPC	H2AK5ac	https://egg2.wustl.edu/roadmap/data/byFileType/peaks/consolidated/broadPeak/E007-H2AK5ac.broadPeak.gz
	H2BK120ac	https://egg2.wustl.edu/roadmap/data/byFileType/peaks/consolidated/broadPeak/E007-H2BK120ac.broadPeak.gz
	H2BK5ac	https://egg2.wustl.edu/roadmap/data/byFileType/peaks/consolidated/broadPeak/E007-H2BK5ac.broadPeak.gz
	H3K18ac	https://egg2.wustl.edu/roadmap/data/byFileType/peaks/consolidated/broadPeak/E007-H3K18ac.broadPeak.gz
	H3K23ac	https://egg2.wustl.edu/roadmap/data/byFileType/peaks/consolidated/broadPeak/E007-H3K23ac.broadPeak.gz
	H3K27ac	https://egg2.wustl.edu/roadmap/data/byFileType/peaks/consolidated/broadPeak/E007-H3K27ac.broadPeak.gz
	H3K27me3	https://egg2.wustl.edu/roadmap/data/byFileType/peaks/consolidated/broadPeak/E007-H3K27me3.broadPeak.gz
	H3K36me3	https://egg2.wustl.edu/roadmap/data/byFileType/peaks/consolidated/broadPeak/E007-H3K36me3.broadPeak.gz
	H3K4ac	https://egg2.wustl.edu/roadmap/data/byFileType/peaks/consolidated/broadPeak/E007-H3K4ac.broadPeak.gz
	H3K4me1	https://egg2.wustl.edu/roadmap/data/byFileType/peaks/consolidated/broadPeak/E007-H3K4me1.broadPeak.gz
	H3K4me2	https://egg2.wustl.edu/roadmap/data/byFileType/peaks/consolidated/broadPeak/E007-H3K4me2.broadPeak.gz
	H3K4me3	https://egg2.wustl.edu/roadmap/data/byFileType/peaks/consolidated/broadPeak/E007-H3K4me3.broadPeak.gz
	H3K79me1	https://egg2.wustl.edu/roadmap/data/byFileType/peaks/consolidated/broadPeak/E007-H3K79me1.broadPeak.gz
	H3K9ac	https://egg2.wustl.edu/roadmap/data/byFileType/peaks/consolidated/broadPeak/E007-H3K9ac.broadPeak.gz
	H3K9me3	https://egg2.wustl.edu/roadmap/data/byFileType/peaks/consolidated/broadPeak/E007-H3K9me3.broadPeak.gz
	H4K8ac	https://egg2.wustl.edu/roadmap/data/byFileType/peaks/consolidated/broadPeak/E007-H4K8ac.broadPeak.gz

## Sheet: Table S2
Table S2. The download links to the RNA sequencing data used in this study
RPKM file		https://egg2.wustl.edu/roadmap/data/byDataType/rna/expression/57epigenomes.RPKM.pc.gz
BAM files	H1	http://renlab.sdsc.edu/differentiation/download/h1_rna_rep1.bam
		http://renlab.sdsc.edu/differentiation/download/h1_rna_rep2.bam
	ME	http://renlab.sdsc.edu/differentiation/download/me_rna_rep1.bam
		http://renlab.sdsc.edu/differentiation/download/me_rna_rep2.bam
	TBL	http://renlab.sdsc.edu/differentiation/download/tbl_rna_rep1.bam
		http://renlab.sdsc.edu/differentiation/download/tbl_rna_rep2.bam
	MSC	http://renlab.sdsc.edu/differentiation/download/msc_rna_rep1.bam
		http://renlab.sdsc.edu/differentiation/download/msc_rna_rep2.bam
	NPC	http://renlab.sdsc.edu/differentiation/download/npc_rna_rep1.bam
		http://renlab.sdsc.edu/differentiation/download/npc_rna_rep2.bam
Note: The RPKM file was used in producing Figure 1 and Figure S1; while the bam files were used for the identification of DEGs.
